# Supplementary material for: The Power of Social Media in the Promotion and Tenure of Clinician Educators
Source: MedEdPORTAL. 2020 Aug 10;16:10943. doi: 10.15766/mep_2374-8265.10943 (PMC7431188; doi:10.15766/mep_2374-8265.10943)
Supplement: Supplementary file 1 — Content Slides.pptxEvaluation Form.docx [file mep_2374-8265.10943-s001.zip]

Archive with 3 entries (3 files):
- A. Content Slides.pptx
- B. Evaluation Form.docx
- _Educational_Summary_Report_10943.pdf
